# Supplementary material for: Competitive environments sustain costly altruism with negligible assortment of interactions
Source: Sci Rep. 2013 Oct 3;3:2836. doi: 10.1038/srep02836 (PMC3789156; doi:10.1038/srep02836)
Supplement: Supplementary Information — Supplementary Info 1 [file srep02836-s1.xls]

## Sheet: Title page
	Competitive environments sustain costly altruism with negligible assortment of interactions
	C. Patrick Doncaster, Adam Jackson, Richard A. Watson
	Appendix S1. Graphical spread-sheet calculator for enumerating ESS outcomes of main-text conditions (3) and (4) for any specified r and
	fitness payoffs in two-strategy pairwise interactions. Requires Microsoft Excel.
	<Ctrl> 'Page Down' to go to the game theory calculator

## Sheet: Game theory calculator
			Game Theory Explorer, by C. Patrick Doncaster (cpd@soton.ac.uk), 25th September 2013
			Social dilemmas lie below the angled pink line.
			Speckled +/- quartile for strong altruist or host (T > 0 > S).
				Cooperator-only Harmony Game (R ≥ T, S > P)																											-0.16		0		-0.16
																										x cat	x	y	T	S	DilDiag	PD1	PD2	HG1	HG2	SD1	SD2	SH	+/-	R	220	T	240
				Coexistence Hawk-Dove or Snow-Drift (T > R, S > P)																						0	0	0	-2	-2	-0.16	0	0	2	-0.16	0	0	0	0
																										1	2	2	-1.98	-1.98	-0.16	0	0	2	-0.16	0	0	0	0
				Defector-only Prisoner's Dilemma (T > R, P ≥ S)																						2	4	4	-1.96	-1.96	-0.16	0	0	2	-0.16	0	0	0	0
																										3	6	6	-1.94	-1.94	-0.16	0	0	2	-0.16	0	0	0	0	P	184	S	180
				Bi-stable Stag Hunt (R ≥ T, P ≥ S)																						4	8	8	-1.92	-1.92	-0.16	0	0	2	-0.16	0	0	0	0
																										5	10	10	-1.9	-1.9	-0.16	0	0	2	-0.16	0	0	0	0
			Set the value of the Reward payoff, R																							6	12	12	-1.88	-1.88	-0.16	0	0	2	-0.16	0	0	0	0			r	125
				-2	+2																					7	14	14	-1.86	-1.86	-0.16	0	0	2	-0.16	0	0	0	0
						R =	0.2																			8	16	16	-1.84	-1.84	-0.16	0	0	2	-0.16	0	0	0	0
																										9	18	18	-1.82	-1.82	-0.16	0	0	2	-0.16	0	0	0	0			Conferred or public	0	1
1			Set the value of the Penalty payoff, P																							10	20	20	-1.8	-1.8	-0.16	0	0	2	-0.16	0	0	0	0			Displacement or retreat	1	2
				-2	+2																					11	22	22	-1.78	-1.78	-0.16	0	0	2	-0.16	0	0	0	0	T=0
						P =	-0.16																			12	24	24	-1.76	-1.76	-0.16	0	0	2	-0.16	0	0	0	0	100	-2
																										13	26	26	-1.74	-1.74	-0.16	0	0	2	-0.16	0	0	0	0	100	2
			Specify a Temptation payoff, T																							14	28	28	-1.72	-1.72	-0.16	0	0	2	-0.16	0	0	0	0
				-2	+2																					15	30	30	-1.7	-1.7	-0.16	0	0	2	-0.16	0	0	0	0	R
						T =	0.4																			16	32	32	-1.68	-1.68	-0.16	0	0	2	-0.16	0	0	0	0	110	-2
																										17	34	34	-1.66	-1.66	-0.16	0	0	2	-0.16	0	0	0	0	110	2
			Specify a Sucker payoff, S																							18	36	36	-1.64	-1.64	-0.16	0	0	2	-0.16	0	0	0	0
				-2	+2																					19	38	38	-1.62	-1.62	-0.16	0	0	2	-0.16	0	0	0	0	P	135
						S =	-0.2																			20	40	40	-1.6	-1.6	-0.16	0	0	2	-0.16	0	0	0	0	0	-0.16
																										21	42	42	-1.58	-1.58	-0.16	0	0	2	-0.16	0	0	0	0	200	-0.16
				Conferred benefit		Public good																				22	44	44	-1.56	-1.56	-0.16	0	0	2	-0.16	0	0	0	0
				Displacement d		Retreat d			Personal		Cooperator		Defector		Equilibrium probability or relative frequency:											23	46	46	-1.54	-1.54	-0.16	0	0	2	-0.16	0	0	0	0		Population
			Inclusive fitness payoffs assume that an altruist						Cooperator	R =	0.2	S =	-0.2		Cooperator =	0										24	48	48	-1.52	-1.52	-0.16	0	0	2	-0.16	0	0	0	0	120	-0.2
			confers benefit b = T at cost to itself c = -S, with						Defector	T =	0.4	P=	-0.16		Defector =	1	pure ESS									25	50	50	-1.5	-1.5	-0.16	0	0	2	-0.16	0	0	0	0		Personal fitness	S - P	T - R
			cost d = -P of retreat competition for non-altruists.																							26	52	52	-1.48	-1.48	-0.16	0	0	2	-0.16	0	0	0	0		Population size	-0.04	0.2
										For altruists without any synergistic benefits of mutual altruism, set R = -c + b =	0.2	Ri = R - T + r.b Pi = P Si = S + r.b Ti = 0														27	54	54	-1.46	-1.46	-0.16	0	0	2	-0.16	0	0	0	0	C-fraction	0
																										28	56	56	-1.44	-1.44	-0.16	0	0	2	-0.16	0	0	0	0	D-fraction	1
			Specify the coefficient of relatedness, r						Inclusive		Cooperator		Defector		Equilibrium probability or relative frequency:											29	58	58	-1.42	-1.42	-0.16	0	0	2	-0.16	0	0	0	0
				0	1				Cooperator	Ri =	-0.15	Si =	-0.15		Cooperator =	0.0625	mixed ESS (Si-Pi)/(Si-Pi+Ti-Ri)									30	60	60	-1.4	-1.4	-0.16	0	0	2	-0.16	0	0	0	0		Inclusive fitness	S - P	T - R
						r =	0.125		Defector	Ti =	0	Pi=	-0.16		Defector =	0.9375	mixed ESS (Ti-Ri)/(Si-Pi+Ti-Ri)									31	62	62	-1.38	-1.38	-0.16	0	0	2	-0.16	0	0	0	0		Population size	0.01	0.15
																										32	64	64	-1.36	-1.36	-0.16	0	0	2	-0.16	0	0	0	0	C-fraction	0.0625
			References																							33	66	66	-1.34	-1.34	-0.16	0	0	2	-0.16	0	0	0	0	D-fraction	0.9375
			Doncaster, C.P., Jackson, A. & Watson, R.A. (2013) Competitive environments sustain costly altruism with negligible assortment of interactions. Sci. Rep., 3: 2836.																							34	68	68	-1.32	-1.32	-0.16	0	0	2	-0.16	0	0	0	0
			Doncaster, C.P., Jackson, A. & Watson, R.A. (2013) Manipulated into giving: when parasitism drives apparent or incidental altruism. Proc. R. Soc. B, 280: 2013010.																							35	70	70	-1.3	-1.3	-0.16	0	0	2	-0.16	0	0	0	0	Background red 231, green 255, blue 255
																										36	72	72	-1.28	-1.28	-0.16	0	0	2	-0.16	0	0	0	0
																										37	74	74	-1.26	-1.26	-0.16	0	0	2	-0.16	0	0	0	0
																										38	76	76	-1.24	-1.24	-0.16	0	0	2	-0.16	0	0	0	0
																										39	78	78	-1.22	-1.22	-0.16	0	0	2	-0.16	0	0	0	0
																										40	80	80	-1.2	-1.2	-0.16	0	0	2	-0.16	0	0	0	0
																										41	82	82	-1.18	-1.18	-0.16	0	0	2	-0.16	0	0	0	0
																										42	84	84	-1.16	-1.16	-0.16	0	0	2	-0.16	0	0	0	0
																										43	86	86	-1.14	-1.14	-0.16	0	0	2	-0.16	0	0	0	0
																										44	88	88	-1.12	-1.12	-0.16	0	0	2	-0.16	0	0	0	0
																										45	90	90	-1.1	-1.1	-0.16	0	0	2	-0.16	0	0	0	0
																										46	92	92	-1.08	-1.08	-0.16	0	0	2	-0.16	0	0	0	0
																										47	94	94	-1.06	-1.06	-0.16	0	0	2	-0.16	0	0	0	0
																										48	96	96	-1.04	-1.04	-0.16	0	0	2	-0.16	0	0	0	0
																										49	98	98	-1.02	-1.02	-0.16	0	0	2	-0.16	0	0	0	0
																										50	100	100	-1	-1	-0.16	0	0	2	-0.16	0	0	0	0
																										51	102	102	-0.98	-0.98	-0.16	0	0	2	-0.16	0	0	0	0
																										52	104	104	-0.96	-0.96	-0.16	0	0	2	-0.16	0	0	0	0
																										53	106	106	-0.94	-0.94	-0.16	0	0	2	-0.16	0	0	0	0
																										54	108	108	-0.92	-0.92	-0.16	0	0	2	-0.16	0	0	0	0
																										55	110	110	-0.9	-0.9	-0.16	0	0	2	-0.16	0	0	0	0
																										56	112	112	-0.88	-0.88	-0.16	0	0	2	-0.16	0	0	0	0
																										57	114	114	-0.86	-0.86	-0.16	0	0	2	-0.16	0	0	0	0
																										58	116	116	-0.84	-0.84	-0.16	0	0	2	-0.16	0	0	0	0
																										59	118	118	-0.82	-0.82	-0.16	0	0	2	-0.16	0	0	0	0
																										60	120	120	-0.8	-0.8	-0.16	0	0	2	-0.16	0	0	0	0
																										61	122	122	-0.78	-0.78	-0.16	0	0	2	-0.16	0	0	0	0
																										62	124	124	-0.76	-0.76	-0.16	0	0	2	-0.16	0	0	0	0
																										63	126	126	-0.74	-0.74	-0.16	0	0	2	-0.16	0	0	0	0
																										64	128	128	-0.72	-0.72	-0.16	0	0	2	-0.16	0	0	0	0
																										65	130	130	-0.7	-0.7	-0.16	0	0	2	-0.16	0	0	0	0
																										66	132	132	-0.68	-0.68	-0.16	0	0	2	-0.16	0	0	0	0
																										67	134	134	-0.66	-0.66	-0.16	0	0	2	-0.16	0	0	0	0
																										68	136	136	-0.64	-0.64	-0.16	0	0	2	-0.16	0	0	0	0
																										69	138	138	-0.62	-0.62	-0.16	0	0	2	-0.16	0	0	0	0
																										70	140	140	-0.6	-0.6	-0.16	0	0	2	-0.16	0	0	0	0
																										71	142	142	-0.58	-0.58	-0.16	0	0	2	-0.16	0	0	0	0
																										72	144	144	-0.56	-0.56	-0.16	0	0	2	-0.16	0	0	0	0
																										73	146	146	-0.54	-0.54	-0.16	0	0	2	-0.16	0	0	0	0
																										74	148	148	-0.52	-0.52	-0.16	0	0	2	-0.16	0	0	0	0
																										75	150	150	-0.5	-0.5	-0.16	0	0	2	-0.16	0	0	0	0
																										76	152	152	-0.48	-0.48	-0.16	0	0	2	-0.16	0	0	0	0
																										77	154	154	-0.46	-0.46	-0.16	0	0	2	-0.16	0	0	0	0
																										78	156	156	-0.44	-0.44	-0.16	0	0	2	-0.16	0	0	0	0
																										79	158	158	-0.42	-0.42	-0.16	0	0	2	-0.16	0	0	0	0
																										80	160	160	-0.4	-0.4	-0.16	0	0	2	-0.16	0	0	0	0
																										81	162	162	-0.38	-0.38	-0.16	0	0	2	-0.16	0	0	0	0
																										82	164	164	-0.36	-0.36	-0.16	0	0	2	-0.16	0	0	0	0
																										83	166	166	-0.34	-0.34	-0.16	0	0	2	-0.16	0	0	0	0
																										84	168	168	-0.32	-0.32	-0.16	0	0	2	-0.16	0	0	0	0
																										85	170	170	-0.3	-0.3	-0.16	0	0	2	-0.16	0	0	0	0
																										86	172	172	-0.28	-0.28	-0.16	0	0	2	-0.16	0	0	0	0
																										87	174	174	-0.26	-0.26	-0.16	0	0	2	-0.16	0	0	0	0
																										88	176	176	-0.24	-0.24	-0.16	0	0	2	-0.16	0	0	0	0
																										89	178	178	-0.22	-0.22	-0.16	0	0	2	-0.16	0	0	0	0
																										90	180	180	-0.2	-0.2	-0.16	0	0	2	-0.16	0	0	0	0
																										91	182	182	-0.18	-0.18	-0.16	0	0	2	-0.16	0	0	0	0
																										92	184	184	-0.16	-0.16	-0.16	0	0	2	-0.16	0	0	0	0
																										93	186	186	-0.14	-0.14	-0.16	0	0	2	-0.16	0	0	0	0
																										94	188	188	-0.12	-0.12	-0.16	0	0	2	-0.16	0	0	0	0
																										95	190	190	-0.1	-0.1	-0.16	0	0	2	-0.16	0	0	0	0
																										96	192	192	-0.08	-0.08	-0.16	0	0	2	-0.16	0	0	0	0
																										97	194	194	-0.06	-0.06	-0.16	0	0	2	-0.16	0	0	0	0
																										98	196	196	-0.04	-0.04	-0.16	0	0	2	-0.16	0	0	0	0
																										99	198	198	-0.02	-0.02	-0.16	0	0	2	-0.16	0	0	0	0
																										100	200	200	0	0	-0.16	0	0	2	-0.16	0	0	0	-2
																										101	202	202	0.02	0.02	-0.16	0	0	2	-0.16	0	0	0	-2
																										102	204	204	0.04	0.04	-0.16	0	0	2	-0.16	0	0	0	-2
																										103	206	206	0.06	0.06	-0.16	0	0	2	-0.16	0	0	0	-2
																										104	208	208	0.08	0.08	-0.16	0	0	2	-0.16	0	0	0	-2
																										105	210	210	0.1	0.1	-0.16	0	0	2	-0.16	0	0	0	-2
																										106	212	212	0.12	0.12	-0.16	0	0	2	-0.16	0	0	0	-2
																										107	214	214	0.14	0.14	-0.16	0	0	2	-0.16	0	0	0	-2
																										108	216	216	0.16	0.16	-0.16	0	0	2	-0.16	0	0	0	-2
																										109	218	218	0.18	0.18	-0.16	0	0	2	-0.16	0	0	0	-2
																										110	220	220	0.2	0.2	0.2	-2	0	0	0	2	-0.16	0	-2
																										111	222	222	0.22	0.22	0.18	-2	0	0	0	2	-0.16	0	-2
																										112	224	224	0.24	0.24	0.16	-2	0	0	0	2	-0.16	0	-2
																										113	226	226	0.26	0.26	0.14	-2	0	0	0	2	-0.16	0	-2
																										114	228	228	0.28	0.28	0.12	-2	0	0	0	2	-0.16	0	-2
																										115	230	230	0.3	0.3	0.1	-2	0	0	0	2	-0.16	0	-2
																										116	232	232	0.32	0.32	0.08	-2	0	0	0	2	-0.16	0	-2
																										117	234	234	0.34	0.34	0.06	-2	0	0	0	2	-0.16	0	-2
																										118	236	236	0.36	0.36	0.04	-2	0	0	0	2	-0.16	0	-2
																										119	238	238	0.38	0.38	0.02	-2	0	0	0	2	-0.16	0	-2
																										120	240	240	0.4	0.4	0	-2	0	0	0	2	-0.16	0	-2
																										121	242	242	0.42	0.42	-0.02	-2	0	0	0	2	-0.16	0	-2
																										122	244	244	0.44	0.44	-0.04	-2	0	0	0	2	-0.16	0	-2
																										123	246	246	0.46	0.46	-0.06	-2	0	0	0	2	-0.16	0	-2
																										124	248	248	0.48	0.48	-0.08	-2	0	0	0	2	-0.16	0	-2
																										125	250	250	0.5	0.5	-0.1	-2	0	0	0	2	-0.16	0	-2
																										126	252	252	0.52	0.52	-0.12	-2	0	0	0	2	-0.16	0	-2
																										127	254	254	0.54	0.54	-0.14	-2	0	0	0	2	-0.16	0	-2
																										128	256	256	0.56	0.56	-0.16	-2	0	0	0	2	-0.16	0	-2
																										129	258	258	0.58	0.58	-0.18	-2	0	0	0	2	-0.16	0	-2
																										130	260	260	0.6	0.6	-0.2	-2	0	0	0	2	-0.16	0	-2
																										131	262	262	0.62	0.62	-0.22	-2	0	0	0	2	-0.16	0	-2
																										132	264	264	0.64	0.64	-0.24	-2	0	0	0	2	-0.16	0	-2
																										133	266	266	0.66	0.66	-0.26	-2	0	0	0	2	-0.16	0	-2
																										134	268	268	0.68	0.68	-0.28	-2	0	0	0	2	-0.16	0	-2
																										135	270	270	0.7	0.7	-0.3	-2	0	0	0	2	-0.16	0	-2
																										136	272	272	0.72	0.72	-0.32	-2	0	0	0	2	-0.16	0	-2
																										137	274	274	0.74	0.74	-0.34	-2	0	0	0	2	-0.16	0	-2
																										138	276	276	0.76	0.76	-0.36	-2	0	0	0	2	-0.16	0	-2
																										139	278	278	0.78	0.78	-0.38	-2	0	0	0	2	-0.16	0	-2
																										140	280	280	0.8	0.8	-0.4	-2	0	0	0	2	-0.16	0	-2
																										141	282	282	0.82	0.82	-0.42	-2	0	0	0	2	-0.16	0	-2
																										142	284	284	0.84	0.84	-0.44	-2	0	0	0	2	-0.16	0	-2
																										143	286	286	0.86	0.86	-0.46	-2	0	0	0	2	-0.16	0	-2
																										144	288	288	0.88	0.88	-0.48	-2	0	0	0	2	-0.16	0	-2
																										145	290	290	0.9	0.9	-0.5	-2	0	0	0	2	-0.16	0	-2
																										146	292	292	0.92	0.92	-0.52	-2	0	0	0	2	-0.16	0	-2
																										147	294	294	0.94	0.94	-0.54	-2	0	0	0	2	-0.16	0	-2
																										148	296	296	0.96	0.96	-0.56	-2	0	0	0	2	-0.16	0	-2
																										149	298	298	0.98	0.98	-0.58	-2	0	0	0	2	-0.16	0	-2
																										150	300	300	1	1	-0.6	-2	0	0	0	2	-0.16	0	-2
																										151	302	302	1.02	1.02	-0.62	-2	0	0	0	2	-0.16	0	-2
																										152	304	304	1.04	1.04	-0.64	-2	0	0	0	2	-0.16	0	-2
																										153	306	306	1.06	1.06	-0.66	-2	0	0	0	2	-0.16	0	-2
																										154	308	308	1.08	1.08	-0.68	-2	0	0	0	2	-0.16	0	-2
																										155	310	310	1.1	1.1	-0.7	-2	0	0	0	2	-0.16	0	-2
																										156	312	312	1.12	1.12	-0.72	-2	0	0	0	2	-0.16	0	-2
																										157	314	314	1.14	1.14	-0.74	-2	0	0	0	2	-0.16	0	-2
																										158	316	316	1.16	1.16	-0.76	-2	0	0	0	2	-0.16	0	-2
																										159	318	318	1.18	1.18	-0.78	-2	0	0	0	2	-0.16	0	-2
																										160	320	320	1.2	1.2	-0.8	-2	0	0	0	2	-0.16	0	-2
																										161	322	322	1.22	1.22	-0.82	-2	0	0	0	2	-0.16	0	-2
																										162	324	324	1.24	1.24	-0.84	-2	0	0	0	2	-0.16	0	-2
																										163	326	326	1.26	1.26	-0.86	-2	0	0	0	2	-0.16	0	-2
																										164	328	328	1.28	1.28	-0.88	-2	0	0	0	2	-0.16	0	-2
																										165	330	330	1.3	1.3	-0.9	-2	0	0	0	2	-0.16	0	-2
																										166	332	332	1.32	1.32	-0.92	-2	0	0	0	2	-0.16	0	-2
																										167	334	334	1.34	1.34	-0.94	-2	0	0	0	2	-0.16	0	-2
																										168	336	336	1.36	1.36	-0.96	-2	0	0	0	2	-0.16	0	-2
																										169	338	338	1.38	1.38	-0.98	-2	0	0	0	2	-0.16	0	-2
																										170	340	340	1.4	1.4	-1	-2	0	0	0	2	-0.16	0	-2
																										171	342	342	1.42	1.42	-1.02	-2	0	0	0	2	-0.16	0	-2
																										172	344	344	1.44	1.44	-1.04	-2	0	0	0	2	-0.16	0	-2
																										173	346	346	1.46	1.46	-1.06	-2	0	0	0	2	-0.16	0	-2
																										174	348	348	1.48	1.48	-1.08	-2	0	0	0	2	-0.16	0	-2
																										175	350	350	1.5	1.5	-1.1	-2	0	0	0	2	-0.16	0	-2
																										176	352	352	1.52	1.52	-1.12	-2	0	0	0	2	-0.16	0	-2
																										177	354	354	1.54	1.54	-1.14	-2	0	0	0	2	-0.16	0	-2
																										178	356	356	1.56	1.56	-1.16	-2	0	0	0	2	-0.16	0	-2
																										179	358	358	1.58	1.58	-1.18	-2	0	0	0	2	-0.16	0	-2
																										180	360	360	1.6	1.6	-1.2	-2	0	0	0	2	-0.16	0	-2
																										181	362	362	1.62	1.62	-1.22	-2	0	0	0	2	-0.16	0	-2
																										182	364	364	1.64	1.64	-1.24	-2	0	0	0	2	-0.16	0	-2
																										183	366	366	1.66	1.66	-1.26	-2	0	0	0	2	-0.16	0	-2
																										184	368	368	1.68	1.68	-1.28	-2	0	0	0	2	-0.16	0	-2
																										185	370	370	1.7	1.7	-1.3	-2	0	0	0	2	-0.16	0	-2
																										186	372	372	1.72	1.72	-1.32	-2	0	0	0	2	-0.16	0	-2
																										187	374	374	1.74	1.74	-1.34	-2	0	0	0	2	-0.16	0	-2
																										188	376	376	1.76	1.76	-1.36	-2	0	0	0	2	-0.16	0	-2
																										189	378	378	1.78	1.78	-1.38	-2	0	0	0	2	-0.16	0	-2
																										190	380	380	1.8	1.8	-1.4	-2	0	0	0	2	-0.16	0	-2
																										191	382	382	1.82	1.82	-1.42	-2	0	0	0	2	-0.16	0	-2
																										192	384	384	1.84	1.84	-1.44	-2	0	0	0	2	-0.16	0	-2
																										193	386	386	1.86	1.86	-1.46	-2	0	0	0	2	-0.16	0	-2
																										194	388	388	1.88	1.88	-1.48	-2	0	0	0	2	-0.16	0	-2
																										195	390	390	1.9	1.9	-1.5	-2	0	0	0	2	-0.16	0	-2
																										196	392	392	1.92	1.92	-1.52	-2	0	0	0	2	-0.16	0	-2
																										197	394	394	1.94	1.94	-1.54	-2	0	0	0	2	-0.16	0	-2
																										198	396	396	1.96	1.96	-1.56	-2	0	0	0	2	-0.16	0	-2
																										199	398	398	1.98	1.98	-1.58	-2	0	0	0	2	-0.16	0	-2
																										200	400	400	2	2	-1.6	-2	0	0	0	2	-0.16	0	-2
